# Supplementary material for: Effective Microorganisms as Halal-Based Sources for Biofertilizer Production and Some Socio-Economic Insights: A Review
Source: Foods. 2023 Apr 19;12(8):1702. doi: 10.3390/foods12081702 (PMC10138028; doi:10.3390/foods12081702)
Supplement: Supplementary file 1 [file foods-12-01702-s001.zip]

Archive with 1 entries (1 files):
- foods-2289110-supplementary.pdf
